# Supplementary material for: Bioactivity-Guided Isolation of Secondary Metabolites from Camellia fascicularis: Antioxidative Antibacterial Activities and Anti-Inflammatory Hypoglycemic Molecular Docking
Source: Foods. 2024 Oct 28;13(21):3435. doi: 10.3390/foods13213435 (PMC11545720; doi:10.3390/foods13213435)
Supplement: Supplementary file 1 [file foods-13-03435-s001.zip]

Archive with 1 entries (1 files):
- foods-3209463-supplementary.pdf
